# Supplementary material for: CDCA8/SNAI2 Complex Activates CD44 to Promote Proliferation and Invasion of Pancreatic Ductal Adenocarcinoma
Source: Cancers (Basel). 2022 Nov 4;14(21):5434. doi: 10.3390/cancers14215434 (PMC9657053; doi:10.3390/cancers14215434)
Supplement: Supplementary file 1 [file cancers-14-05434-s001.zip › Fig6-CO-IP-WB-SW-1990-densitometry readings-intensity ratio.xlsx]

## Sheet: Sheet1
	IP
	Input-1	lgG-1	anti-CDCA8-1	IgG-1/Input-1	anti-CDCA8-1/Input-1	Input-2	lgG-2	anti-CDCA8-2	IgG-2/Input-2	anti-CDCA8-2/Input-2	Input-3	lgG-3	anti-CDCA8-3	IgG-3/Input-3	anti-CDCA8-3/Input-3
IB:CDCA8	98.571	0.974	209.231	0.0098812	2.12264	233.782	1.422	214.221	0.00608259	0.916328	210.723	21.739	223.393	0.103164	1.06013
IB:SNAI2	248.159	5.937	234.246	0.0239242	0.943935	246.703	3.651	180.278	0.0147992	0.730749	239.911	32.992	143.426	0.137518	0.59783
