# Supplementary material for: CDCA8/SNAI2 Complex Activates CD44 to Promote Proliferation and Invasion of Pancreatic Ductal Adenocarcinoma
Source: Cancers (Basel). 2022 Nov 4;14(21):5434. doi: 10.3390/cancers14215434 (PMC9657053; doi:10.3390/cancers14215434)
Supplement: Supplementary file 1 [file cancers-14-05434-s001.zip › FigS1-WB-PANC-1-shCDCA8-densitometry readings-intensity ratio.xlsx]

## Sheet: Sheet1
	shCtrl-1	shCDCA8-1	shCtrl-2	shCDCA8-2	shCtrl-3	shCDCA8-3
CDCA8	85.895	57.724	191.27	89.832	245.562	128.639
GAPDH	98.698	94.973	217.993	219.352	248.846	249.526
CDCA8/GAPDH	0.870281	0.607794	0.877413	0.409534	0.986803	0.515533
