# Supplementary material for: CDCA8/SNAI2 Complex Activates CD44 to Promote Proliferation and Invasion of Pancreatic Ductal Adenocarcinoma
Source: Cancers (Basel). 2022 Nov 4;14(21):5434. doi: 10.3390/cancers14215434 (PMC9657053; doi:10.3390/cancers14215434)
Supplement: Supplementary file 1 [file cancers-14-05434-s001.zip › FigS1-WB-SW-1990-shCDCA8-densitometry readings-intensity ratio.xlsx]

## Sheet: Sheet1
	shCtrl-1	shCDCA8-1	shCtrl-2	shCDCA8-2	shCtrl-3	shCDCA8-3
CDCA8	64.589	38.267	214.164	133.273	233.917	132.078
GAPDH	85.779	95.568	250.459	251.452	248.628	246.649
CDCA8/GAPDH	0.75297	0.400416	0.855086	0.530014	0.940831	0.53549
