# Supplementary material for: CDCA8/SNAI2 Complex Activates CD44 to Promote Proliferation and Invasion of Pancreatic Ductal Adenocarcinoma
Source: Cancers (Basel). 2022 Nov 4;14(21):5434. doi: 10.3390/cancers14215434 (PMC9657053; doi:10.3390/cancers14215434)
Supplement: Supplementary file 1 [file cancers-14-05434-s001.zip › FigS2-WB-PANC-1-densitometry readings-intensity ratio.xlsx]

## Sheet: Sheet1
	shCtrl-1	shCDCA8-1	shCtrl-2	shCDCA8-2	shCtrl-3	shCDCA8-3
CCND1	245.524	167.683	242.744	136.538	240.647	193.124
CD44	241.448	146.116	226.086	108.364	243.772	132.866
PARN	246.301	0.063	248.716	191.07	229.524	153.105
PLAU	247.709	100.001	248.182	127.516	238.757	170.707
GAPDH	247.888	249.213	249.37	243.036	246.678	247.161
CCND1/GAPDH	0.990463	0.67285	0.973429	0.561802	0.975551	0.781369
CD44GAPDH	0.974021	0.58631	0.906629	0.445876	0.988219	0.537569
PARN/GAPDH	0.993598	0.000252796	0.997377	0.78618	0.93046	0.619455
PLAU/GAPDH	0.999278	0.401267	0.995236	0.524679	0.967889	0.690671
