# Supplementary material for: CDCA8/SNAI2 Complex Activates CD44 to Promote Proliferation and Invasion of Pancreatic Ductal Adenocarcinoma
Source: Cancers (Basel). 2022 Nov 4;14(21):5434. doi: 10.3390/cancers14215434 (PMC9657053; doi:10.3390/cancers14215434)
Supplement: Supplementary file 1 [file cancers-14-05434-s001.zip › FigS3-WB-PANC-1-LV-CDCA8-densitometry readings-intensity ratio.xlsx]

## Sheet: Sheet1
	LV-Ctrl-1	LV-CDCA8-1	LV-Ctrl-2	LV-CDCA8-2	LV-Ctrl-3	LV-CDCA8-3
CDCA8	194.24	253.527	136.681	252.875	131.455	200.294
GAPDH	249.454	248.559	247.925	250.476	250.822	249.227
CDCA8/GAPDH	0.778661	1.01999	0.5513	1.00958	0.524097	0.803661
