# Supplementary material for: CDCA8/SNAI2 Complex Activates CD44 to Promote Proliferation and Invasion of Pancreatic Ductal Adenocarcinoma
Source: Cancers (Basel). 2022 Nov 4;14(21):5434. doi: 10.3390/cancers14215434 (PMC9657053; doi:10.3390/cancers14215434)
Supplement: Supplementary file 1 [file cancers-14-05434-s001.zip › FigS3-WB-PANC-1-shCD44-densitometry readings-intensity ratio.xlsx]

## Sheet: Sheet1
	shCtrl-1	shCD44-1	shCtrl-2	shCD44-2	shCtrl-3	shCD44-3
CD44	253.797	184.621	214.8	52.578	246.088	107.357
GAPDH	251.453	247.954	249.892	248.649	250.839	252.322
CDCA8/GAPDH	1.00932	0.744578	0.859571	0.211455	0.98106	0.425476
