# Supplementary material for: CDCA8/SNAI2 Complex Activates CD44 to Promote Proliferation and Invasion of Pancreatic Ductal Adenocarcinoma
Source: Cancers (Basel). 2022 Nov 4;14(21):5434. doi: 10.3390/cancers14215434 (PMC9657053; doi:10.3390/cancers14215434)
Supplement: Supplementary file 1 [file cancers-14-05434-s001.zip › FigS3-WB-SW-1990-LV-CDCA8-densitometry readings-intensity ratio.xlsx]

## Sheet: Sheet1
	LV-Ctrl-1	LV-CDCA8-1	LV-Ctrl-2	LV-CDCA8-2	LV-Ctrl-3	LV-CDCA8-3
CDCA8	196.766	251.879	167.139	246.192	175.22	237.23
GAPDH	252.786	253.143	247.043	252.667	248.946	247.063
CDCA8/GAPDH	0.77839	0.995007	0.676558	0.974373	0.703847	0.9602
