# Supplementary material for: CDCA8/SNAI2 Complex Activates CD44 to Promote Proliferation and Invasion of Pancreatic Ductal Adenocarcinoma
Source: Cancers (Basel). 2022 Nov 4;14(21):5434. doi: 10.3390/cancers14215434 (PMC9657053; doi:10.3390/cancers14215434)
Supplement: Supplementary file 1 [file cancers-14-05434-s001.zip › FigS3-WB-SW-1990-shCD44-densitometry readings-intensity ratio.xlsx]

## Sheet: Sheet1
	shCtrl-1	shCD44-1	shCtrl-2	shCD44-2	shCtrl-2	shCD44-2
CD44	247.763	189.944	250.141	127.946	246.669	160.375
GAPDH	249.186	250.912	243.373	245.058	248.432	250.102
CDCA8/GAPDH	0.994289	0.757014	1.02781	0.522105	0.992903	0.641238
